# Supplementary material for: Genetic Impact of HOTAIR, LINC00951, POLR2E and HULC Polymorphisms in Histopathological and Laboratory Prognostic Factors in Esophageal Cancer in the West: A Case-Control Study
Source: Cancers (Basel). 2024 Jan 26;16(3):537. doi: 10.3390/cancers16030537 (PMC10854877; doi:10.3390/cancers16030537)
Supplement: Supplementary file 1 [file cancers-16-00537-s001.zip]

Archive with 1 entries (1 files):
- cancers-2827080-supplementary.pdf
